# Supplementary material for: Hygiene heroes: a cluster-randomized trial of a hygiene curriculum in Tamil Nadu schools
Source: BMC Public Health. 2025 Dec 2;26:85. doi: 10.1186/s12889-025-25349-6 (PMC12777146; doi:10.1186/s12889-025-25349-6)
Supplement: Supplementary file 1 — Supplementary Material 1. [file 12889_2025_25349_MOESM1_ESM.zip]

Archive with 4 entries (4 files):
- Rapid Observation Survey.pdf
- Follow up - Class Observation Survey.pdf
- Baseline - Class Observation Survey.pdf
- appendix.pdf
